# Supplementary material for: ﻿The Vitextrifolia complex (Lamiaceae) in the Philippines
Source: PhytoKeys. 2024 Oct 22;248:1–40. doi: 10.3897/phytokeys.248.120387 (PMC11522745; doi:10.3897/phytokeys.248.120387)
Supplement: XML Treatment for Vitex arvensis [file phytokeys.248.120387-treatment1.xml]

<!DOCTYPE tp:taxon-treatment
  PUBLIC "-//TaxonX//DTD Taxonomic Treatment Publishing DTD v0 20100105//EN" "tax-treatment-NSO.dtd">
<tp:taxon-treatment xmlns:tp="http://www.plazi.org/taxpub"><tp:treatment-meta><kwd-group><label>Taxon classification</label><kwd>
                  <named-content content-type="kingdom">Plantae</named-content>
                </kwd><kwd>
                  <named-content content-type="order">Lamiales</named-content>
                </kwd><kwd>
                  <named-content content-type="family">Lamiaceae</named-content>
                </kwd></kwd-group><mixed-citation publication-type="journal"><person-group><name><surname>Gentallan Jr.</surname><given-names>Renerio P.</given-names></name><name><surname>Sengun</surname><given-names>Seda</given-names></name><name><surname>Bartolome</surname><given-names>Michael Cedric B.</given-names></name><name><surname>Quiñones</surname><given-names>Kristine Joyce O.</given-names></name><name><surname>Coronado</surname><given-names>Nadine B.</given-names></name><name><surname>Borromeo</surname><given-names>Teresita H.</given-names></name><name><surname>Timog</surname><given-names>Emmanuel Bonifacio S.</given-names></name></person-group><article-title>﻿The <italic><tp:taxon-name><tp:taxon-name-part taxon-name-part-type="genus" reg="Vitex">Vitex</tp:taxon-name-part><tp:taxon-name-part taxon-name-part-type="species" reg="trifolia">trifolia</tp:taxon-name-part></tp:taxon-name></italic> complex (<tp:taxon-name><tp:taxon-name-part taxon-name-part-type="family">Lamiaceae</tp:taxon-name-part></tp:taxon-name>) in the Philippines</article-title><source>PhytoKeys</source><day>22</day><month>10</month><year>2024</year><volume>248</volume><fpage>1</fpage><lpage>40</lpage><pub-id pub-id-type="doi">10.3897/phytokeys.248.120387</pub-id></mixed-citation></tp:treatment-meta><tp:nomenclature><label>﻿1.</label><tp:taxon-name>
                <object-id xmlns:xlink="http://www.w3.org/1999/xlink" content-type="arpha" xlink:type="simple">C2018846-DDF3-58CA-AC4D-14B657D4A714</object-id>
                <tp:taxon-name-part taxon-name-part-type="genus" reg="Vitex">Vitex</tp:taxon-name-part>
                <tp:taxon-name-part taxon-name-part-type="species" reg="arvensis">arvensis</tp:taxon-name-part>
                <object-id xmlns:xlink="http://www.w3.org/1999/xlink" content-type="ipni" xlink:type="simple">urn:lsid:ipni.org:names:77350665-1</object-id>
              </tp:taxon-name><tp:taxon-authority>Gentallan, Sengun &amp; M.B.Bartolome</tp:taxon-authority><tp:taxon-status xmlns:xlink="http://www.w3.org/1999/xlink" xlink:type="simple">sp. nov.</tp:taxon-status><xref ref-type="fig" rid="F7">Figs 7</xref><xref ref-type="fig" rid="F8">, 8</xref><xref ref-type="fig" rid="F9">, 9</xref><xref ref-type="fig" rid="F10">, 10</xref><xref ref-type="fig" rid="F11">, 11</xref><tp:nomenclature-citation-list><tp:nomenclature-citation><tp:taxon-name>
                    <tp:taxon-name-part taxon-name-part-type="genus" reg="Vitex">Vitex</tp:taxon-name-part>
                    <tp:taxon-name-part taxon-name-part-type="species" reg="leucoxylon">leucoxylon</tp:taxon-name-part>
                  </tp:taxon-name><comment>Blanco, Fl. Filip. 516. 1837. nom. illeg., not <tp:taxon-name><tp:taxon-name-part taxon-name-part-type="genus" reg="Vitex">Vitex</tp:taxon-name-part><tp:taxon-name-part taxon-name-part-type="species" reg="leucoxylon">leucoxylon</tp:taxon-name-part></tp:taxon-name> L.f. Type: Philippines, Rizal, Antipolo, 13 Jan. 1914, Merrill Sp. Blanc. 440 (neotype: L [L.2768327, designated by <xref ref-type="bibr" rid="B39">Sengun et al. (2024)</xref>]).</comment></tp:nomenclature-citation><tp:nomenclature-citation><tp:taxon-name>
                    <tp:taxon-name-part taxon-name-part-type="genus" reg="Vitex">Vitex</tp:taxon-name-part>
                    <tp:taxon-name-part taxon-name-part-type="species" reg="negundo">negundo</tp:taxon-name-part>
                    <tp:taxon-name-part taxon-name-part-type="infraspecific-rank">var.</tp:taxon-name-part>
                    <tp:taxon-name-part taxon-name-part-type="variety" reg="philippinensis">philippinensis</tp:taxon-name-part>
                  </tp:taxon-name><comment>Moldenke, Phytologia 38: 308. 1978. Type: Philippines, Laguna, Los Baños, Apr., 1906, A.D.E. Elmer 8125 (holotype: PNH, destroyed; isotypes: K, NY [NY00138511]). syn. nov.</comment></tp:nomenclature-citation></tp:nomenclature-citation-list></tp:nomenclature><tp:treatment-sec sec-type="diagnosis" id="SECID0EEPDI"><title>Diagnosis.</title><p>This new species differs from <italic><tp:taxon-name><tp:taxon-name-part taxon-name-part-type="genus" reg="Vitex">Vitex</tp:taxon-name-part><tp:taxon-name-part taxon-name-part-type="species" reg="elmeri">elmeri</tp:taxon-name-part></tp:taxon-name></italic> Moldenke by having terminal leaflet which is narrowly elliptic to lanceolate, 4.3–16.0 by 1.0–3.7 cm, 2.4–5.7 times as long as wide, and with abaxial surface moderately pubescent (vs <italic><tp:taxon-name><tp:taxon-name-part taxon-name-part-type="genus" reg="Vitex">V.</tp:taxon-name-part><tp:taxon-name-part taxon-name-part-type="species" reg="elmeri">elmeri</tp:taxon-name-part></tp:taxon-name></italic> terminal leaflet narrowly elliptic, 4.0–12.0 by 0.7–3.5 cm, 2.5–8.4 times as long as wide); inflorescence with caducous flowers, leaving a clear set of scars on the axis (vs <italic><tp:taxon-name><tp:taxon-name-part taxon-name-part-type="genus" reg="Vitex">V.</tp:taxon-name-part><tp:taxon-name-part taxon-name-part-type="species" reg="elmeri">elmeri</tp:taxon-name-part></tp:taxon-name></italic> inflorescence with persistent flowers); fruit 3.0–4.9 by 3.0–4.3 mm (vs <italic><tp:taxon-name><tp:taxon-name-part taxon-name-part-type="genus" reg="Vitex">V.</tp:taxon-name-part><tp:taxon-name-part taxon-name-part-type="species" reg="elmeri">elmeri</tp:taxon-name-part></tp:taxon-name></italic> bears 1.8–3.1 by 0.4–0.8 mm fruits fully covered by the calyx at maturity).</p><fig id="F7" position="float" orientation="portrait"><object-id xmlns:xlink="http://www.w3.org/1999/xlink" content-type="doi" xlink:type="simple">10.3897/phytokeys.248.120387.figure7</object-id><object-id xmlns:xlink="http://www.w3.org/1999/xlink" content-type="arpha" xlink:type="simple">7A0E8029-1B0B-54CC-A4BD-40D50EE893D5</object-id><label>Figure 7.</label><caption><p><italic><tp:taxon-name><tp:taxon-name-part taxon-name-part-type="genus" reg="Vitex">Vitex</tp:taxon-name-part><tp:taxon-name-part taxon-name-part-type="species" reg="arvensis">arvensis</tp:taxon-name-part></tp:taxon-name></italic><bold>A</bold> habit <bold>B</bold> part of inflorescence <bold>C</bold> side view of flower <bold>D</bold> calyx open, adaxial <bold>E</bold> Corolla open <bold>F</bold> style fruit in <bold>G</bold> calyx <bold>H</bold> fruit in cross-section <bold>I</bold> calyx. Illustration by Daryl Ceribo. Scale bars: 2.5 cm (<bold>A, B</bold>); 1 cm (<bold>C</bold>), 1 mm (<bold>D, E, F, G, H, I</bold>).</p></caption><graphic xmlns:xlink="http://www.w3.org/1999/xlink" xlink:href="phytokeys-248-001_article-120387__-g007.jpg" position="float" orientation="portrait" xlink:type="simple" id="oo_1158185.jpg"><uri content-type="original_file" xlink:type="simple">https://binary.pensoft.net/fig/1158185</uri></graphic></fig></tp:treatment-sec><tp:treatment-sec sec-type="material" id="SECID0EGSDI"><title>Type.</title><p>Philippines. Laguna: Los Baños, in the field genebank of the Institute of Crop Science, University of the Philippines Los Baños, <named-content xmlns:xlink="http://www.w3.org/1999/xlink" content-type="dwc:verbatimCoordinates" xlink:type="simple"><named-content content-type="geo-json" specific-use="{&#34;type&#34;:&#34;Point&#34;,&#34;coordinates&#34;:[121.245278,14.159722]}" id="NCID0EPSDI" xlink:type="simple">14°09′35″N, 121°14′43″E</named-content></named-content>, 8 Feb. 2019, <italic>R.P. Gentallan &amp; M.B. Bartolome 743</italic> (holotype: ICROPS).</p><fig id="F8" position="float" orientation="portrait"><object-id xmlns:xlink="http://www.w3.org/1999/xlink" content-type="doi" xlink:type="simple">10.3897/phytokeys.248.120387.figure8</object-id><object-id xmlns:xlink="http://www.w3.org/1999/xlink" content-type="arpha" xlink:type="simple">A573D525-2245-52BC-BC05-9C17C6B2EB3C</object-id><label>Figure 8.</label><caption><p>Morphological characteristics of <italic><tp:taxon-name><tp:taxon-name-part taxon-name-part-type="genus" reg="Vitex">V.</tp:taxon-name-part><tp:taxon-name-part taxon-name-part-type="species" reg="arvensis">arvensis</tp:taxon-name-part></tp:taxon-name></italic><bold>A</bold> branch with inflorescence <bold>B</bold> sixth fully unfolded leaf <bold>C</bold> abaxial leaf lamina surface <bold>D–F</bold> flower <bold>G</bold> inflorescence unit <bold>H–I</bold> mature fruit with and without calyx.</p></caption><graphic xmlns:xlink="http://www.w3.org/1999/xlink" xlink:href="phytokeys-248-001_article-120387__-g008.jpg" position="float" orientation="portrait" xlink:type="simple" id="oo_1158186.jpg"><uri content-type="original_file" xlink:type="simple">https://binary.pensoft.net/fig/1158186</uri></graphic></fig></tp:treatment-sec><tp:treatment-sec sec-type="description" id="SECID0E1TDI"><title>Description.</title><p>Shrub to small tree, 2–4 m high. Leaves (1–)3–5-foliolate, reflexed to drooping; terminal leaflet elliptic to lanceolate, 4.3–16.0 by 1.0–3.7 cm, 3.0–5.0 times as long as wide, terminal petiolules 0–2.3 cm long, moderate olive green (137B) above, grayish yellow green (191A to 191B) below; secondary veins 10–17 pairs; lateral leaflets 3.9–14.5 by 0.9–3.4 cm, 2.4–5.7 times as long as wide, lateral petiolules 0–2.5 cm long, secondary veins 8–11 pairs; basal leaflets when present, 1.9–8.4 by 0.4–3.2 cm, 2.3–4.0 times as long as wide, basal petiolules 0.4–3.2 cm; apex short to long acuminate, base attenuate, acute to short acuminate, or rounded, margin entire, but occasionally dentate when young; abaxial leaf surface sparsely to moderately pubescent, hairs whitish; petiole 2.0–10.3 cm long, round to tetragonal in cross-section, puberulent. Inflorescence lax paniculate, axis 8.8–23.5 cm long, with primary branch at panicle base and along panicle axis, consisting of lateral cymes in lax clusters attached to the panicle axis or primary branch, with the oldest terminal flower often unfertilized at maturity, angular in cross-section, pubescent; bracteole triangular, up to 2 mm long, apex acute, tomentose. Calyx 5-lobed, 5-ribbed; lobes 0.2–1.3 by 0.6–1.25 mm, acute, velutinous; flowering calyx 1.0–2.49 mm long; fruiting calyx cup-shaped, 3.0–4.3 mm diameter, covering 1/2 to 3/4 of the mature fruit. Corolla 5-lobed, strong violet to light violet (N88B to N88C), outside covered with appressed hairs; lower lip broadly ovate to orbicular, 2.0–4.5 by 2.4–4.5 mm, apex acute to obtuse, margin entire, often patent, strong violet (N89B), yellowish at base, with white and yellowish hairs at corolla mouth; corolla throat inner diameter 2.05–2.53 mm; lateral lobes 1.6–2.1 by 1.6–2.0 mm, apex round to acute, often patent to reflexed, light violet (N88C); upper lip 2-lobed, lobes 1.3–1.7 by 1.4–1.9 mm, apex acute, often patent, light violet (N88D); tube infundibular 3.5–4.7 mm long, very pale purple (85D) to very light purple (85C). Stamens strongly didynamous, exserted up to 1/2 of its length, filaments 2.3–4.3 mm long, inserted 1/2 of the way on the corolla tube. Ovary 0.7–1.2 by 0.6–1.2 mm, globose, glabrous; style 3.6–6.6 mm long; stigma lobes 0.4–0.9 mm long. Fruit brown when mature; dried ellipsoid to ovoid, 3.0–4.9 by 3.0–4.3 mm, apex notched to truncated, glabrous with sparse glands.</p><fig id="F9" position="float" orientation="portrait"><object-id xmlns:xlink="http://www.w3.org/1999/xlink" content-type="doi" xlink:type="simple">10.3897/phytokeys.248.120387.figure9</object-id><object-id xmlns:xlink="http://www.w3.org/1999/xlink" content-type="arpha" xlink:type="simple">F248A23D-AF02-5973-BC7E-8CCDCFDE6EDF</object-id><label>Figure 9.</label><caption><p>Leaf undersurface pubescence of <italic><tp:taxon-name><tp:taxon-name-part taxon-name-part-type="genus" reg="Vitex">V.</tp:taxon-name-part><tp:taxon-name-part taxon-name-part-type="species" reg="arvensis">arvensis</tp:taxon-name-part></tp:taxon-name></italic> (40× magnification). Photos: L. E. Endonela.</p></caption><graphic xmlns:xlink="http://www.w3.org/1999/xlink" xlink:href="phytokeys-248-001_article-120387__-g009.jpg" position="float" orientation="portrait" xlink:type="simple" id="oo_1158187.jpg"><uri content-type="original_file" xlink:type="simple">https://binary.pensoft.net/fig/1158187</uri></graphic></fig></tp:treatment-sec><tp:treatment-sec sec-type="phenology" id="SECID0EXUDI"><title>Phenology.</title><p>Produces fruits and flowers all year round.</p></tp:treatment-sec><tp:treatment-sec sec-type="habitat" id="SECID0E3UDI"><title>Habitat and ecology.</title><p>Growing primarily in farmlands, home gardens under cultivation as medicinal and/or hedge article, but recorded in secondary forests, mixed thickets, along rivers, trails and ridges, open places and in wastelands. Altitude: 15–500 m.</p><fig id="F10" position="float" orientation="portrait"><object-id xmlns:xlink="http://www.w3.org/1999/xlink" content-type="doi" xlink:type="simple">10.3897/phytokeys.248.120387.figure10</object-id><object-id xmlns:xlink="http://www.w3.org/1999/xlink" content-type="arpha" xlink:type="simple">6539BFD7-8372-5A0F-8DDB-9B4F7C22E0BA</object-id><label>Figure 10.</label><caption><p>Natural distribution of <italic><tp:taxon-name><tp:taxon-name-part taxon-name-part-type="genus" reg="Vitex">Vitex</tp:taxon-name-part><tp:taxon-name-part taxon-name-part-type="species" reg="arvensis">arvensis</tp:taxon-name-part></tp:taxon-name></italic> in the Philippines.</p></caption><graphic xmlns:xlink="http://www.w3.org/1999/xlink" xlink:href="phytokeys-248-001_article-120387__-g010.jpg" position="float" orientation="portrait" xlink:type="simple" id="oo_1158188.jpg"><uri content-type="original_file" xlink:type="simple">https://binary.pensoft.net/fig/1158188</uri></graphic></fig></tp:treatment-sec><tp:treatment-sec sec-type="distribution" id="SECID0EZVDI"><title>Distribution.</title><p>Endemic in the Philippines, distributed primarily from Central to South Luzon but widespread throughout in cultivation.</p></tp:treatment-sec><tp:treatment-sec sec-type="Vernacular names" id="SECID0E5VDI"><title>Vernacular names.</title><p>lagundi (Tagalog, Bisaya), dangla (Ilokano, Zambales)</p></tp:treatment-sec><tp:treatment-sec sec-type="conservation status" id="SECID0EDWDI"><title>Conservation status.</title><p>IUCN assessment gives the extent of occurrence (<abbrev xmlns:xlink="http://www.w3.org/1999/xlink" xlink:title="extent of occurrence" id="ABBRID0EJWDI" xlink:type="simple">EOO</abbrev>) and area of occurrence (<abbrev xmlns:xlink="http://www.w3.org/1999/xlink" xlink:title="area of occurrence" id="ABBRID0ENWDI" xlink:type="simple">AOO</abbrev>), as greater than the threshold for the vulnerable category, thus the status would be least concern (<abbrev xmlns:xlink="http://www.w3.org/1999/xlink" xlink:title="least concern" id="ABBRID0ERWDI" xlink:type="simple">LC</abbrev>).</p><fig id="F11" position="float" orientation="portrait"><object-id xmlns:xlink="http://www.w3.org/1999/xlink" content-type="doi" xlink:type="simple">10.3897/phytokeys.248.120387.figure11</object-id><object-id xmlns:xlink="http://www.w3.org/1999/xlink" content-type="arpha" xlink:type="simple">69631B1A-3E95-5274-93DD-80E196D83954</object-id><label>Figure 11.</label><caption><p>Holotype specimen of <italic><tp:taxon-name><tp:taxon-name-part taxon-name-part-type="genus" reg="Vitex">Vitex</tp:taxon-name-part><tp:taxon-name-part taxon-name-part-type="species" reg="arvensis">arvensis</tp:taxon-name-part></tp:taxon-name></italic>.</p></caption><graphic xmlns:xlink="http://www.w3.org/1999/xlink" xlink:href="phytokeys-248-001_article-120387__-g011.jpg" position="float" orientation="portrait" xlink:type="simple" id="oo_1158189.jpg"><uri content-type="original_file" xlink:type="simple">https://binary.pensoft.net/fig/1158189</uri></graphic></fig></tp:treatment-sec><tp:treatment-sec sec-type="notes" id="SECID0ENXDI"><title>Notes.</title><p>1. This taxon has never been recognized at the species level before. The specific epithet <italic><tp:taxon-name><tp:taxon-name-part taxon-name-part-type="genus" reg="Vitex"/><tp:taxon-name-part taxon-name-part-type="species" reg="arvensis">arvensis</tp:taxon-name-part></tp:taxon-name></italic> provides insight into its usually cultivated nature since it is primarily cultivated on a commercial scale, and in home gardens as a medicinal plant.</p><p>2. This is a putative natural interspecific hybrid between <italic><tp:taxon-name><tp:taxon-name-part taxon-name-part-type="genus" reg="Vitex">V.</tp:taxon-name-part><tp:taxon-name-part taxon-name-part-type="species" reg="bicolor">bicolor</tp:taxon-name-part></tp:taxon-name></italic> and <italic><tp:taxon-name><tp:taxon-name-part taxon-name-part-type="genus" reg="Vitex">V.</tp:taxon-name-part><tp:taxon-name-part taxon-name-part-type="species" reg="elmeri">elmeri</tp:taxon-name-part></tp:taxon-name></italic>. Although now distributed across the Philippines, it was primarily distributed in areas where <italic><tp:taxon-name><tp:taxon-name-part taxon-name-part-type="genus" reg="Vitex">V.</tp:taxon-name-part><tp:taxon-name-part taxon-name-part-type="species" reg="elmeri">elmeri</tp:taxon-name-part></tp:taxon-name></italic> and <italic><tp:taxon-name><tp:taxon-name-part taxon-name-part-type="genus" reg="Vitex">V.</tp:taxon-name-part><tp:taxon-name-part taxon-name-part-type="species" reg="bicolor">bicolor</tp:taxon-name-part></tp:taxon-name></italic> overlap, from South to Central Luzon. This species bears resemblance to both parents: <italic><tp:taxon-name><tp:taxon-name-part taxon-name-part-type="genus" reg="Vitex">V.</tp:taxon-name-part><tp:taxon-name-part taxon-name-part-type="species" reg="elmeri">elmeri</tp:taxon-name-part></tp:taxon-name></italic> in terms of the yellow corolla ridge color, presence of villous abaxial secondary veins, sparse pubescence on the lamina undersurface, and having dentate leaves when young; and <italic><tp:taxon-name><tp:taxon-name-part taxon-name-part-type="genus" reg="Vitex">V.</tp:taxon-name-part><tp:taxon-name-part taxon-name-part-type="species" reg="bicolor">bicolor</tp:taxon-name-part></tp:taxon-name></italic> in terms of lax inflorescence units, flower color, and leaf size.</p><p>3. Aside from bearing caducous flowers, this new species further differs from <italic><tp:taxon-name><tp:taxon-name-part taxon-name-part-type="genus" reg="Vitex">Vitex</tp:taxon-name-part><tp:taxon-name-part taxon-name-part-type="species" reg="bicolor">bicolor</tp:taxon-name-part></tp:taxon-name></italic> Willd. by having the mature ovoid fruits covered by the calyx by 1/2–3/4 along its length which dries brown, while <italic><tp:taxon-name><tp:taxon-name-part taxon-name-part-type="genus" reg="Vitex">V.</tp:taxon-name-part><tp:taxon-name-part taxon-name-part-type="species" reg="bicolor">bicolor</tp:taxon-name-part></tp:taxon-name></italic> has larger (5.2–5.8 by 4.3–5.6 mm) globose fruits covered by the calyx to only up to 1/5 along its length which dries black.</p><p>4. Unlike <italic><tp:taxon-name><tp:taxon-name-part taxon-name-part-type="genus" reg="Vitex">V.</tp:taxon-name-part><tp:taxon-name-part taxon-name-part-type="species" reg="bicolor">bicolor</tp:taxon-name-part></tp:taxon-name></italic>, <italic><tp:taxon-name><tp:taxon-name-part taxon-name-part-type="genus" reg="Vitex">V.</tp:taxon-name-part><tp:taxon-name-part taxon-name-part-type="species" reg="arvensis">arvensis</tp:taxon-name-part></tp:taxon-name></italic> was observed to have a lower germination rate of seeds, with virtually non-existent seedlings under the canopy. However, with interventions, these can be germinated ex-situ, albeit with a low success rate.</p></tp:treatment-sec><tp:treatment-sec sec-type="Documented uses (in the Philippines)" id="SECID0ER2DI"><title>Documented uses (in the Philippines).</title><p>Leaves heated and applied as external patch or as liniment for fever, fruits and leaves used as an insecticide; juice extracted from leaves by grinding ingested for cough relief; decoction or boiling of leaves for fever and cough.</p></tp:treatment-sec><tp:treatment-sec sec-type="material" id="SECID0EW2DI"><title>Specimens examined.</title><p><bold>Philippines. Cagayan</bold>: Peñablanca, San Roque, May 1917, Adduru 173 (US03805856); Vendivil &amp; Fernando 125366 (PNH); Peñablanca, Callao, Apr 1915, Castillo 22747 (US03805843); Tuao, May 1979, Sr. M. Rocero 165079 (PNH); <bold>Zambales</bold>: Botolan, May 1903, Merrill 2917 (US03805807); Botolan, Villar, Nov 1947, R. B. Fox 4928 (PNH); <bold>Bataan</bold>: Dinalupihan, Feb 1903, Merrill 1503 (US03805792); <bold>Pampanga</bold>: Arayat, Vidal 1648 (L.2768325); <bold>Bulacan</bold>: San Miguel, 15–20 m alt., B. Fegan 113564 (PNH); Doña Remedios Trinidad, Kabayanan, Dec 1994, H. Garcia et al. 15334 (L.4212458); Norzagaray, San Lorenzo, Mar 1996, E. Barbon &amp; H. Garcia 22403 (L.4216246); <bold>Manila</bold>: Manila, Oct 1903, Merrill 3429 (US03805814); Sep 1910, M. Ramos (E01121257); near Manila, Capt. Wilkes s.n. (US 00830006); Sampaloc, Balic-balic, Aug 1890, Loher 4433 (US03805840); Mandaluyong, Malamig, G. Edaño 3783 (PNH); <bold>Cavite</bold>: Mendez, Mangubat 1343 (US03805791); <bold>Laguna</bold>: Los Baños, Dec 1903, Hallier 4055b (L.2775187); Apr 1906, Elmer 8125 (E01121256); Sep 1909, Rosenbluth &amp; Tamesis (L.2768326); 250 m alt., Jan 1911, Holman 99 (US03805805, US03805808); Jul 1917, Elmer 18119 (US03805788, L.2768218); Makiling National Park, 100 m alt., Oct 1945, M. D. Sulit 8311 (PNH); Mar 1963, D. R. Mendoza 92452 (PNH); San Antonio, Mar 1948, E. Canicosa 9707 (PNH); College, 50 m alt., Sep 1954. J. V. Pancho 32919 (PNH); <bold>Batangas</bold>: Mataas na Kahoy, Arañez 14 (L.2768323); <bold>Rizal</bold>: Marikina, Barangka, G. Edaño 36210 (PNH); Antipolo, 100 m alt., Mar 1903, Merrill 1636 (US03805812); Jan 1913 Merr. Sp. Blanc. 440 (L.2768327); Antipolo, Boso-boso, Loher 4432 (US03805810); San Mateo, May 1904, Ahern’s collector 102 (US03805809); Taytay, Feb 1953, Lorena 18 (L.0248373); Tanay, May 1903, Merrill 2320 (US03805790); <bold>Quezon</bold>: Tayabas, May 1916, Cailipan 25637 (US03805789); Infanta, Sep 1904, Whitford 853 (US03805784); <bold>Camarines Sur</bold>: Pasacao, Dalupaon, 1901, Ahern 255 (BO1616593, US03805779), Naga City, Mt. Isarog, Oct 1992, Barbon et al. 8377 (L.3930320); <bold>Agusan Norte</bold>: Butuan City, Tungao, May 1991, Barbon et al. 1917 (L.4212463).</p></tp:treatment-sec><ref-list><ref id="B39"><mixed-citation xmlns:xlink="http://www.w3.org/1999/xlink" xlink:type="simple"><person-group><name name-style="western"><surname>Sengun</surname><given-names>S</given-names></name><name name-style="western"><surname>Ngrouille</surname><given-names>M</given-names></name><name name-style="western"><surname>Paton</surname><given-names>A</given-names></name><name name-style="western"><surname>De Kok</surname><given-names>RP</given-names></name></person-group> (<year>2024</year>) <article-title>Taxonomic Revision of the <italic><tp:taxon-name><tp:taxon-name-part taxon-name-part-type="genus">Vitex</tp:taxon-name-part><tp:taxon-name-part taxon-name-part-type="species">trifolia</tp:taxon-name-part></tp:taxon-name></italic> Complex (<tp:taxon-name><tp:taxon-name-part taxon-name-part-type="family">Lamiaceae</tp:taxon-name-part></tp:taxon-name>).</article-title><source>Blumea</source><volume>69</volume>(<issue>2</issue>): <fpage>93</fpage>–<lpage>121</lpage>. <ext-link xlink:type="simple" ext-link-type="doi" xlink:href="10.3767/blumea.2024.69.02.01">https://doi.org/10.3767/blumea.2024.69.02.01</ext-link></mixed-citation></ref></ref-list></tp:taxon-treatment>
