# Supplementary material for: ﻿The Vitextrifolia complex (Lamiaceae) in the Philippines
Source: PhytoKeys. 2024 Oct 22;248:1–40. doi: 10.3897/phytokeys.248.120387 (PMC11522745; doi:10.3897/phytokeys.248.120387)
Supplement: Supplementary material 1 — Additional information [file phytokeys-248-001_article-120387__-s001.xlsx]

## Sheet: Sheet1
	OTU	cal	tl	tw	tlwr	cor	lipl	lipw	llwr	sty	stig	fil	txl	txw	txlwr	tml	tmw	tmlwr	sxl	sxw	sxlwr	sml	smw	smlwr	bxl	bxw	bxlwr	bml	bmw	bmlwr	px	pm	ax	Frl	frw	flwr	calcov	bpx	bpm	spx	spm	tpx	tpm
Dyg. Awa 48714	V. bicolor A	1.8	0.2	0.6	0.333333	5	3.1	3.3	0.939394	6.7	0.2	3.3	5.8	1.7	3.41176	3.8	1.2	3.16667	3.9	1.5	2.6	2.6	1	2.6	0	0	0	0	0	0	3.2	1.5	7.5					0	0	0	0	0.5	0.3
Vaupel 389	V. bicolor A	1.5	0.3	0.7	0.428571	4.5	2.3	2.1	1.09524	6.1	0.3	4	7.1	2.5	2.84	4.3	2	2.15	6	2.3	2.6087	3.2	1.6	2	1.5	0.7	2.14286	0.5	0.3	1.66667	4.6	2.5	11.5					0	0	0.3	0	1.1	0.6
Iolahia 136	V. bicolor A	1.7	0.4	0.8	0.5	4.1	2.1	2.7	0.777778			3.1	9.3	3	3.1	6.2	2.5	2.48	6.2	2.4	2.58333	3.8	1.6	2.375	3.2	1.6	2	0.5	0.3	1.66667	4.7	2.3	11.7					0	0	0.3	0	1	0.4
Cowan s.n.	V. bicolor A	1.8	0.4	0.8	0.5	3.6	2.3	2.1	1.09524	6.2	0.3	3.7	7.3	2.5	2.92	6	1.8	3.33333	5.6	2.1	2.66667	4.7	1.4	3.35714	2.3	0.8	2.875	1.5	0.5	3	3.3	1.8	7	4.5	4.5	1	0.18	0	0	0.6	0.3	1.3	0.5
Gentallan 24004	V. bicolor A	2.31	0.53	1.08	0.490741	5.87	3.6	4.03	0.8933	6.98	0.46	4.76	8.2	2.8	2.92857	4.5	1.8	2.5	6.7	2.3	2.91304	3.1	1.4	2.21429	3.5	1.6	2.1875	1.9	0.8	2.375	3.6	1.2	22.5	4.08	3.96	1.0303	0.25	0	0	0.6	0	1.1	0.3
Ag. Agmin 126807	V. bicolor A	1.4	0.2	0.3	0.666667	4.2	2.5	2.3	1.08696	6.4	0.2	3.3	7.3	2.3	3.17391	6.1	2.1	2.90476	6.2	2	3.1	5.3	1.8	2.94444	2.7	1.1	2.45454	2.5	1	2.5	3.6	2.5	15	3.18	3.22	0.987578	0.33	0	0	0.8	0.4	2	1.5
Davidse 9025	V. bicolor A	2	0.4	0.5	0.8	4.2	2.6	2.5	1.04	5.5	0.1	3.1	6.3	2.9	2.17241	5	1.8	2.77778	6.3	2.2	2.86364	4.2	1.6	2.625	2.7	1	2.7	1.7	0.9	1.88889	3	1.9	10.5	5.2	4.2	1.23809	0.08	0.1	0	0.8	0.1	1.7	1
Furuse 3773	V. bicolor A												11.2	3.9	2.8718	8.8	3	2.93333	7.7	3.2	2.40625	6.4	2.2	2.90909	5.2	2.5	2.08	3.7	1.7	2.17647	6.5	2.5	8.5	4	4.2	0.952381	0.18	0.1	0	0.8	0	2	1
Waas 2137	V. bicolor A	1.7	0.3	0.6	0.5	3.4	2.5	2.2	1.13636	5.4	0.3	2.5	8.2	2.4	3.41667	7	1.5	4.66667	6.7	2.5	2.68	5.2	2	2.6	2.4	1.1	2.18182	1.9	0.9	2.11111	4.3	2.2	4.6	3.438	3.951	0.870159	0.21	0	0	0.9	0.4	1.9	0.9
Gentallan & Bartolome 574	V. bicolor A	2.38	0.57	1.16	0.491379	4.51	4.06	3.13	1.29713	6.4	0.44	4.04	10.9	3.2	3.40625	6.5	3	2.16667	8.5	2.8	3.03571	5.1	1.8	2.83333	4.3	1.8	2.38889	2.6	1.2	2.16667	8.2	2.5	12.8	5.13	5.83	0.873139	0.21	0	0	1	0.2	1.3	0.7
Whistler 5296	V. bicolor A												9.5	3.6	2.63889	5.6	1.6	3.5	6.8	2.8	2.42857	4.5	1.4	3.21429	4.3	1.5	2.86667	1.8	0.6	3	6.6	4	11.1	5.3	5	1.06	0	0	0	1.1	0.4	2.4	0.9
Dissing 2722	V. bicolor A												9.6	4	2.4	4.7	2	2.35	7.6	2.9	2.62069	3	1.3	2.30769	4	2.3	1.73913	3.2	1.6	2	3.1	1.6	8.5	4	4.4	0.909091	0	0	0	1.1	0	1.3	0.4
Gentallan 24001	V. bicolor A	1.75	0.48	1.12	0.428571	5.46	3.9	3.5	1.11429	5.79	0.39	3.41	7.7	2.5	3.08	4.1	1.6	2.5625	7.4	2.5	2.96	2.4	0.9	2.66667	4.3	1.47	2.92517	3.2	1.7	1.88235	3.9	1.7	11.5	4	4.1	0.97561	0.3	0	0	1.2	0	1.4	0.3
Gentallan & Bartolome 674	V. bicolor A	1.92	0.49	0.98	0.5	5.47	3.81	3.34	1.14072	6.93	0.52	4.48	10.5	3.5	3	7.9	2.2	3.59091	8.8	3.1	2.83871	5.4	1.6	3.375	4.4	2	2.2	2.2	1	2.2	6	2.1	10.7	3.92	3.1	1.26452	0.22	0	0	1.2	0	1.9	0.2
Gentallan & Bartolome 086	V. bicolor A	2.15	0.28	0.86	0.325581	5.5	3.79	3.17	1.19558	5.95	0.61	4.03	11.4	3.8	3	7.4	2.6	2.84615	8.4	3.3	2.54546	5.5	2.1	2.61905	3.5	1.6	2.1875	1.7	1	1.7	5.2	3	11.5	4.31	4.6	0.936957	0.18	0	0	1.2	0.2	1.5	0.9
Purseglove 5015	V. bicolor A	2	0.4	0.5	0.8	4.3	2.9	2.6	1.11539	6.7		4.1	8.9	2.8	3.17857	8.2	2.1	3.90476	8.2	2.6	3.15385	6.1	2	3.05	4.5	1.6	2.8125	3.1	1.4	2.21429	5.1	3.6	12.4	4.02	4.5	0.8933	0.19	0	0	1.3	0.5	1.4	1.1
Walker 6749	V. bicolor A												11.6	3.2	3.625	6.6	2.4	2.75	7.9	2.8	2.82143	5.6	2.3	2.43478	3.5	1.9	1.84211	2.3	1	2.3	5.5	3.4	6	4.7	4.7	1	0.21	0	0	1.5	0.6	1.7	1
Gentallan & Bartolome 1324	V. bicolor B	1.95	0.76	1.06	0.716981	4.62	3.66	3.6	1.01667	5.36	0.74	3.27	13.3	3	4.43333	11.3	2.9	3.89655	11.2	2.5	4.48	7.8	2.6	3	4.9	1.5	3.26667	3	1.1	2.72727	6.3	4.8	19.8	4.24	3.51	1.20798	0.61	0	0	0.1	0	0.8	0.2
Gentallan & Bartolome 020	V. bicolor B	1.8	0.72	0.97	0.742268	4.41	3	3.33	0.900901	4	0.79	3	12	3.1	3.87097	10.8	2.2	4.90909	10	2.8	3.57143	7.4	1.7	4.35294	3.3	1.2	2.75	3.3	1.2	2.75	5.3	3.4	11.1	4.42	3.76	1.17553	0.66	0	0	0.1	0	0.9	0.5
Gentallan & Bartolome 998	V. bicolor B	2.17	0.78	0.89	0.876404	4.37	3.49	3.18	1.09748	5.73	0.75	3.16	11.2	2.8	4	7	2	3.5	7.8	2.2	3.54546	6.4	1.8	3.55556	3.4	1.3	2.61538	2	0.7	2.85714	5	4	13.5	4.22	3.82	1.10471	0.6	0	0	0.2	0	0.3	0
Gentallan & Bartolome 1050	V. bicolor B	2.12	0.72	0.98	0.734694	4.72	3.72	3.78	0.984127	5.41	0.7	3.48	14.3	2.9	4.93103	11.6	2.4	4.83333	12.5	2.6	4.80769	8.6	2	4.3	6.6	1.9	3.47368	5.1	1.4	3.64286	8.7	4.6	16.5	4.46	3.66	1.21858	0.62	0	0	0.2	0	0.3	0
Gentallan & Bartolome 1069	V. bicolor B	2.31	0.81	1.05	0.771429	4.2	4.56	3.36	1.35714	5.87	0.82	3.58	13.7	3.5	3.91429	10.6	2.8	3.78571	10.7	3.1	3.45161	7.1	2.1	3.38095	5.3	2	2.65	2.2	0.8	2.75	7.2	4.3	CED	4.77	4.32	1.10417	0.5	0	0	0.2	0	0.4	0.2
Gentallan & Bartolome 1142	V. bicolor B	2.05	1.03	1.04	0.038462	4.41	3.16	3.35	0.943284	5.7	0.66	3.27	16	3.6	4.44444	12.7	3.2	3.96875	12.8	3.3	3.87879	10.5	2.3	4.56522	5.5	2	2.75	4.2	1.4	3	9.5	6.2	15	4.51	3.81	1.18373	0.63	0	0	0.3	0	0.6	0.4
Gentallan & Bartolome 316	V. bicolor B	2	0.76	0.92	0.826087	4.36	3.09	3.28	0.942073	6.57	0.92	3.09	12.9	3	4.3	10.5	2.3	4.56522	11.3	2	5.65	7.5	1.8	4.16667	5.7	2.6	2.19231	3.5	1	3.5	7	5.8	17	4.25	3.94	1.07868	0.61	0	0	0.4	0.1	0.7	0.3
Gentallan & Bartolome 743	V. bicolor B	2.13	0.65	1	0.65	4.57	3.88	3.27	1.18654	5.48	0.73	3.7	12.5	2.5	5	8.2	1.5	5.46667	8.4	2.4	3.5	5.7	1.3	4.38462	4.7	1.4	3.35714	2.4	0.6	4	7.8	3.4	14.2	4.78	4.03	1.1861	0.59	0	0	0.4	0	0.8	0
Gentallan & Bartolome 816	V. bicolor B	2.16	0.55	0.88	0.625	4.52	2.34	2.96	0.790541	4.82	0.78	3.06	10.7	2.7	3.96296	9.7	2.1	4.61905	9.1	2.5	3.64	8.1	2	4.05	4.5	1.6	2.8125	3	0.9	3.33333	5	4.8	15.7	4.65	4.26	1.09155	0.57	0	0	0.4	0.2	0.8	0.2
Gentallan & Bartolome 1161	V. bicolor B	2.08	0.53	0.92	0.576087	4.46	3.47	3.44	1.00872	5.35	0.69	3.19	11.2	2.8	4	9.5	2.2	4.31818	9.5	2.5	3.8	7.5	1.5	5	4.6	1.7	2.70588	2.7	1	2.7	8.2	5.7	19.2	4.61	4.31	1.06961	0.64	0	0	0.4	0	0.7	0.1
Gentallan & Bartolome 275	V. bicolor B	1	0.56	1.08	0.518519	4.67	3.7	3.7	1	5.21	0.71	3.3	12.7	2.9	4.37931	9.5	2.2	4.31818	9.9	2.5	3.96	7.2	1.8	4	5	1.6	3.125	3.1	0.9	3.44444	5	4.2	10.5	4.75	3.81	1.24672	0.62	0	0	0.4	0.2	0.6	0.1
Gentallan & Bartolome 322	V. bicolor B	2.03	0.61	0.97	0.628866	4.28	3.46	3.25	1.06462	4.75	0.65	3.07	12	3.1	3.87097	9.2	2.1	4.38095	11	2.6	4.23077	8.6	1.7	5.05882	5	1.5	3.33333	3.7	1	3.7	8	3.6	12	4.66	3.5	1.33143	0.57	0	0	0.4	0.1	0.8	0.2
Gentallan & Bartolome 254	V. bicolor B	2.42	0.49	0.98	0.5	4.62	3.66	3.86	0.948187	5.35	0.68	2.65	11.3	3.1	3.64516	10.7	2.6	4.11538	9.1	2.8	3.25	8	2.2	3.63636	4.6	1.9	2.42105	3.2	1.4	2.28571	8.3	7						0	0	0.4	0	0.6	0.2
Gentallan & Bartolome 1239	V. bicolor B	1.74	0.66	0.85	0.776471	4.45	3.26	3.42	0.953216	5.05	0.79	2.56	14.6	3.4	4.29412	10.2	2.3	4.43478	11.6	3.1	3.74193	6	1.3	4.61538	5.2	1.6	3.25	4.7	1.3	3.61538	8.4	5.8	16.5	4.67	3.74	1.24866	0.5	0	0	0.4	0	0.6	0
Gentallan & Bartolome 481	V. bicolor B	2.27	0.72	1	0.72	4.13	3.42	2.76	1.23913	5.38	0.7	3.38	11.9	2.9	4.10345	10.5	2.4	4.375	9.6	2.4	4	8.5	2.2	3.86364	4.3	1.6	2.6875	3.7	1.3	2.84615	6.2	4.6	13	4.39	3.56	1.23315	0.6	0	0	0.5	0.2	0.5	0.3
Gentallan & Bartolome 283	V. bicolor B	1.88	0.4	0.82	0.487805	4.33	3.17	3.25	0.975385	4.85	0.58	2.79	13.2	3	4.4	11	2.3	4.78261	10.5	2.4	4.375	8.5	1.8	4.72222	4.9	1.4	3.5	3.8	1	3.8	5.3	4.5	16.5	4.65	4.18	1.11244	0.51	0	0	0.5	0.1	0.8	0.4
Gentallan & Bartolome 424	V. bicolor B	1.86	0.55	0.73	0.753425	3.86	2.63	2.82	0.932624	5.29	0.66	2.77	13.1	3	4.36667	7.2	1.9	3.78947	10.5	2.6	4.03846	7.9	2.1	3.76191	6.1	1.6	3.8125	3.4	1.2	2.83333	7.4	4.3	12.6	4.33	3.59	1.20613	0.53	0	0	0.5	0.4	0.7	0.3
Gentallan & Bartolome 198	V. bicolor B	2.07	0.69	0.94	0.734043	4.82	3.14	3.67	0.855586	5.6	0.74	3.09	13	3	4.33333	9.8	2.9	3.37931	12.1	3	4.03333	8	1.9	4.21053	4.8	1.8	2.66667	3.1	0.9	3.44444	6.6	5.3	10.2	4.53	3.82	1.18586	0.44	0	0	0.5	0	0.9	0.5
Gentallan & Bartolome 1293	V. bicolor B	2.08	0.7	1.05	0.666667	5.02	2.84	3.04	0.934211	4.9	0.72	3.11	13.5	3.4	3.97059	11	2.5	4.4	12.6	3	4.2	8.3	2	4.15	6.3	2.3	2.73913	3.2	1.1	2.90909	8.5	6	11.3	4.19	3.65	1.14794	0.57	0	0	0.5	0	0.7	0
Gentallan & Bartolome 053	V. bicolor B	2.35	1	0.85	1.17647	4.35	3.98	3.56	1.11798	5.22	0.75	3.74	12	3.6	3.33333	10.7	3.2	3.34375	10.2	3.1	3.29032	9.8	2.5	3.92	5.8	2	2.9	4.1	1	4.1	5.7	4.3	14.7	4.87	4.05	1.20247	0.69	0	0	0.5	0.2	0.8	0.4
Gentallan & Bartolome 1348	V. bicolor B	1.73	0.62	1.04	0.596154	3.79	2.585	2.725	0.948624	4.98	0.65	2.951	13.7	3.3	4.15151	11.4	2.9	3.93103	11	3.1	3.54839	10.5	2.5	4.2	8	2	4	3.7	1.6	2.3125	8.8	5.6	14.3	4.8	4.23	1.13475	0.61	0	0	0.5	0.2	0.7	0.2
Loher 4433	V. bicolor B	1.5	0.2	0.8	0.25	3.2	2.3	2.4	0.958333	3.6	0.7	2.6	9.3	2.5	3.72	7.7	2.2	3.5	6.2	1.8	3.44444	5	1.5	3.33333	3.8	1.5	2.53333	0.6	0.2	3	4.3	3.5	12	3.9	4	0.975	0.5	0.1	0	0.6	0.2	1.4	0.9
Gentallan & Bartolome 1086	V. bicolor B	2.14	0.7	0.98	0.714286	4.01	3.56	3.31	1.07553	5.25	0.71	2.92	11.7	2.8	4.17857	9.3	2.4	3.875	9.9	2.7	3.66667	5.3	1.5	3.53333	5.6	1.9	2.94737	2.8	0.9	3.11111	5.5	4.7	15	4.47	4.13	1.08232	0.5	0	0	0.6	0.1	0.5	0.1
Gentallan & Bartolome 1311	V. bicolor B	2.18	0.83	0	0.838384	4.38	3.44	3.08	1.11688	4.98	0.75	2.88	12.1	2.6	4.65385	8.9	1.8	4.94444	11.5	2.6	4.42308	6.6	1.9	3.47368	5.6	2	2.8	2.5	0.7	3.57143	8.5	4	17.5	4.69	3.84	1.22135	0.53	0	0	0.7	0.2	0.7	0.4
Gentallan & Bartolome 1274	V. bicolor B	2.49	0.95	1.17	0.811966	4.63	3.17	3.43	0.924198	5.9	0.41	3.32	12.5	3.5	3.57143	9.8	2.5	3.92	11.4	3.1	3.67742	8.3	2.2	3.77273	7.4	2	3.7	4.1	1.5	2.73333	8.3	5.8		4.64	4.08	1.13725	0.51	0	0	0.7	0.2	0.7	0.2
Gentallan & Bartolome 360	V. bicolor B	2.05	0.67	0.98	0.683673	4.51	3.64	3.34	1.08982	5.08	0.68	3.16	13.5	3.3	4.09091	13.3	3	4.43333	12.7	3.1	4.09677	10.3	2.5	4.12	6.3	2.1	3	2.3	1	2.3	6.9	4.9	15	4.65	3.7	1.25676	0.59	0	0	0.7	0.2	1.2	0.9
Gentallan & Bartolome 714	V. bicolor B	2.03	0.67	0.92	0.728261	4.03	2	3.29	0.607903	4.9	0.61	2.69	14.8	3.7	4	13.5	3.2	4.21875	12.5	3.3	3.78788	11.3	2.7	4.18518	6.1	3.2	1.90625	3	1.2	2.5	8.2	6.8	13.6	4.46	3.69	1.20867	0.54	0	0	0.7	0.2	0.8	0.3
Barbon 1917	V. bicolor B	1.5	0.6	0.6	1	3	2.8	2.7	1.03704	4.9	0.5	3.1	9.5	2.1	4.52381	8.2	1.7	4.82353	8.4	1.8	4.66667	6.4	1.3	4.92308	4.7	1.2	3.91667	1.9	0.4	4.75	5.2	3.5	15.8	3.94	3.213	1.22627	0.69	0.1	0	0.8	0.5	1.3	1
Gentallan & Bartolome 1163	V. bicolor B	2.14	0.75	0.92	0.815217	4.21	3.04	3.26	0.932515	5.17	0.75	2.93	12.6	2.9	4.34483	9.7	2	4.85	11.2	2.8	4	6.4	1.8	3.55556	6.8	2.2	3.09091	2.4	1	2.4	8.5	5.4		4.57	4.19	1.09069	0.63	0	0	0.8	0.2	0.5	0.2
Gentallan & Bartolome 879	V. bicolor B	1.96	0.65	0.87	0.747126	4.58	3.06	2.87	1.0662	5.31	0.68	2.86	13.6	3.4	4	10.2	2.8	3.64286	10.9	2.9	3.75862	7.7	2.3	3.34783	5.3	1.9	2.78947	2	0.8	2.5	7.1	3.4	11.2	4.51	4.01	1.12469	0.53	0	0	0.8	0.2	0.9	0.3
Gentallan & Bartolome 1186	V. bicolor B	1.35	0.5	0.79	0.632911	4.01	2.71	3.06	0.885621	4.52	0.62	2.93	13.4	3.2	4.1875	12	2.9	4.13793	12	3.1	3.87097	10.3	2.5	4.12	7.6	2.2	3.45454	4	1.5	2.66667	7.5	6	16.8	4.61	3.48	1.32471	0.66	0	0	0.8	0.2	0.8	0.1
Gentallan & Bartolome 721	V. bicolor B	2.44	0.54	0.88	0.613636	4.57	3.46	3.67	0.942779	5.31	0.81	3.28	11.4	2.6	4.38462	10.1	1.8	5.61111	10.3	2.3	4.47826	6.8	1.3	5.23077	6.8	1.5	4.53333	2.5	0.8	3.125	8.4	3.7	11.5	4.51	3.54	1.27401	0.48	0.1	0	0.9	0.3	1	0.4
Gentallan & Bartolome 1261	V. bicolor B	1.79	0.72	0.83	0.86747	4.17	3.31	3.33	0.33334	5.19	0.62	3.25	12.6	3	4.2	10.5	2.3	4.56522	10.7	2.8	3.82143	7.5	1.9	3.94737	6.4	2	3.2	3.4	1	3.4	8.8	6	7.8	4.15	3.42	1.21345	0.69	0	0	1	0.3	0.9	0.5
Gentallan & Bartolome 1406	V. bicolor B	1	0.79	0.91	0.868132	4.47	2.84	2.85	0.649123	5.13	0.66	3.1	15.4	3.3	4.66667	11	2.3	4.78261	14.5	2.9	5	10.2	3.2	3.1875	8.4	2.4	3.5	0	0	0	10.3	6.5	21.8	4.65	3.83	1.21402	0.61	0	0	1	0	1	0.8
Gentallan & Bartolome 1200	V. bicolor B	2.32	0.82	1.25	0.656	4.48	3.85	4.47	0.861298	4.84	0.9	3.56	13	3.5	3.71429	8	2.1	3.80952	11.3	3.4	3.32353	7.8	1.9	4.10526	7.8	2.9	2.68966	4.4	1.3	3.38462	6.5	4.7	21	4.47	3.83	1.1671	0.6	0	0	1.2	0.4	1.3	0.6
Gentallan & Bartolome 874	V. bicolor C	2.15	0.62	0.9	0.688889	3.86	2.66	3.11	0.855305	6.18	0.8	3.6	9.6	2.5	3.84	8.2	1.8	4.55556	8.2	2.2	3.72727	5.5	1.5	3.66667	4.2	1.4	3	2.9	0.8	3.625	6	2.4	8.8	3.48	3.34	1.04192	0.68	0	0	0.8	0.5	1.3	0.6
Gentallan & Bartolome 899	V. bicolor C	2.15	0.59	0.8	0.7375	4.92	3.6	3.71	0.97035	5.59	0.77	3.57	6.5	1.7	3.82353	4.3	1	4.3	5.9	1.7	3.47059	3.9	0.9	4.33333	2.5	0.9	2.77778	1.9	0.5	3.8	4.5	2	17.5	3.97	3.28	1.21037	0.69	0.2	0	1.3	0.2	1.5	0.6
Gentallan & Bartolome 972	V. bicolor C	1.95	0.79	0.92	0.858696	3.53	2.41	2.41	1	6.28	0.75	2.3	13.4	3.1	4.32258	11.1	2.3	4.82609	11.2	2.2	5.09091	9.2	2	4.6	5.7	1.5	3.8	4.7	0.9	5.22222	5.5	4.8		3.9	2.98	1.30872	0.77	0.7	0.3	1.5	1.1	2	1.1
Gentallan & Bartolome 1387	V. bicolor C	2.38	0.65	1.2	0.541667	4.85	3.5	3.43	1.02041	5.77	0.85	4.31	10.5	3.3	3.18182	9.4	2.6	3.61538	9.7	2.9	3.34483	7.3	2	3.65	5.9	2	2.95	3.9	1.3	3	7	4.6	22.5	3.5	3.27	1.07034	0.78	0	0	1.7	1	2	1.5
Gentallan & Bartolome 1335	V. bicolor C	1.98	0.62	1.18	0.525424	4.92	3.61	3.31	1.09063	5.7	0.58	4.17	12	3.7	3.24324	11.6	3.2	3.625	11	3.4	3.23529	8.7	2.6	3.34615	5.9	2.4	2.45833	5.3	1.7	3.11765	6.3	3.4	18					0.2	0	1.7	1.2	2	1.4
Gentallan & Bartolome 1006	V. bicolor C	2.15	0.44	0.97	0.453608	4.84	2.8	3.59	0.774429	5.85	0.56	3.47	12.8	3.3	3.87879	10.4	2.8	3.71429	11.4	2.8	4.07143	7.9	2.3	3.43478	6.6	2.1	3.14286	4.3	1.4	3.07143	7.7	4.5	23.5	3.97	3.52	1.12784	0.72	0.2	0	1.8	1	2.2	1.8
Gentallan & Bartolome 815	V. bicolor C	2.08	0.46	0.76	0.605263	4.18	2.61	3.09	0.84466	4.9	0.45	3.64	12.3	3.6	3.41667	8.3	2.3	3.6087	10	3.2	3.125	7	1.7	4.11765	6.1	2.1	2.90476	3	1	3	6	3.9	17.1	3	3.58	0.837989	0.75	0	0	2	1	2.3	1.4
Gentallan & Bartolome 1416	V. bicolor C	2.28	0.63	1.03	0.61165	5.2	3.17	3.67	0.86376	5.69	0.8	4	12.2	3.5	3.48571	11.3	3.3	3.42424	10.2	2	5.1	7.6	2.2	3.45454	6.1	2.1	2.90476	3.2	1	3.2	6.1	5.6	16.5	3.68	3.25	1.13231	0.75	0.4	0.2	2.5	1.5	2.1	1.9
Gentallan & Bartolome 1427	V. bicolor C	1.92	0.38	0.88	0.431818	4.74	2.92	3.05	0.957377	5.34	0.64	3.61	11	3	3.66667	8.4	2.4	3.5	9.3	2.8	3.32143	6.8	1.6	4.25	6	1.9	3.15789	4.2	1.2	3.5	7	4	14	3.83	3.23	1.18576	0.72	0	0	2.5	1.2	2.3	1.7
Merrill 2876	V. negundo B	1.5	0.9	1	0.9	2.6	1.5	1.3	1.15385	2.5	0.6	2.1	7.1	1.2	5.91667	4	0.7	5.71429	5.4	0.6	9	2.9	0.5	5.8	2.3	0.7	3.28571	1.9	0.3	6.33333	2.6	2	16.6					0	0	0.4	0.2	0.8	0.4
Merrill 3627	V. negundo B	0.9	0.5	0.4	1.25	1.7	1.7	1.5	1.13333	1.9	0.4	2	6	1.5	4	4.2	1.1	3.81818	5	1.3	3.84615	3	0.8	3.75	2.6	0.8	3.25	1.3	0.6	2.16667	3.3	1.8	9.5	1.5	1.1	1.36364	1	0	0	0.2	0	0.3	0.2
Gentallan & Bartolome 116	V. negundo B	1.43	1.08	0.79	1.36709	3.01	3.22	3.42	0.94152	2.82	0.61	2.45	9.7	2.2	4.40909	8.2	1.6	5.125	7.1	2.1	3.38095	5.1	0.6	8.5	4.1	1.1	3.72727	1.7	0.5	3.4	4.3	3.5	13.5	2.51	1.84	1.36413	1	0	0	0.4	0.2	0.7	0.2
Gentallan & Bartolome 123	V. negundo B	1.69	1.02	0.82	1.2439	3.48	2.53	2.75	0.92	2.76	0.42	2.97	8.9	2	4.45	6.4	1.2	5.33333	6.5	1.5	4.33333	4.8	1	4.8	3	0.9	3.33333	1.4	0.4	3.5	3.8	2.4	11.8	2.62	2.12	1.23585	1	0	0	0.4	0.1	0.7	0.2
Gentallan & Bartolome 132	V. negundo B	1.65	0.98	0.82	1.19512	4.12	3.21	3.37	0.952522	2.79	0.67	3.17	9.2	1.1	8.36364	6.2	0.8	7.75	8.1	1.4	5.78571	4	0.5	8	4.4	1	4.4	1.7	0.3	5.66667	3	2	15	2.59	1.84	1.40761	1	0	0	0.5	0	0.8	0
Gentallan & Bartolome 146	V. negundo B	2.11	0.79	0.96	0.822917	4.15	2.64	3.17	0.832808	2.42	0.71	4.2	9	1.8	5	6.7	1.1	6.09091	8.3	1.8	4.61111	6.1	1	6.1	5.8	1.3	4.46154	2.8	0.7	4	4.6	2.3	16.2	2.4	2.05	1.17073	1	0	0	0.8	0.2	0.8	0.2
Gentallan & Bartolome 161	V. negundo B	1.6	1.02	0.89	1.14607	3.55	2.51	3	0.836667	3.31	0.49	3.03	11	2.2	5	5.4	1.2	4.5	8.3	1.8	4.61111	4.6	1.1	4.18182	4.3	1	4.3	2.3	0.5	4.6	4.3	2	13.5	2.59	2.01	1.28856	1	0	0	0.6	0	0.7	0.1
Gentallan & Bartolome 162	V. negundo B	1.47	0.95	0.86	1.10465	3.78	3.07	3.15	0.974603	2.58	0.55	2.92	10.7	2.2	4.86364	8.5	2	4.25	9.4	2.1	4.47619	7.6	1.5	5.06667	5.3	1.5	3.53333	4	0.9	4.44444	5.5	3.6	15.4	2.66	2.39	1.11297	1	0.1	0	0.7	0.2	1	0.5
Gentallan & Bartolome 918	V. negundo B	1.69	1	0.81	1.23457	3.15	2.6	3.22	0.807453	2.9	0.6	3.59	12	2.6	4.61538	10	2.1	4.7619	10	2.1	4.7619	8.7	1.6	5.4375	5.5	1.4	3.92857	3.1	0.8	3.875	4.8	4.2	15.5	2.49	2.01	1.23881	1	0	0	0.7	0.2	0.8	0.5
Gentallan & Bartolome 927	V. negundo B	1.67	0.75	0.86	0.872093	3.43	3.53	3.98	0.886935	2.94	0.64	2.98	8.9	2	4.45	7.5	1.6	4.6875	7.4	1.6	4.625	5.4	1.1	4.90909	4.1	1.2	3.41667	2.1	0.6	3.5	4.7	3.4	16	2.46	2	1.23	1	0	0	0.5	0.2	0.9	0.5
Gentallan & Bartolome 949	V. negundo B	1.5	1.01	0.69	1.46377	3.23	2.72	3.54	0.768362	2.38	0.44	2.67	8.8	3.5	2.51429	6.1	2.3	2.65217	7.4	2.7	2.74074	5.6	1.8	3.11111	4.1	1.8	2.27778	1.9	0.8	2.375	4.3	2.2	12.7	2.72	2.04	1.33333	1	0	0	0.8	0.2	1.2	0.4
Gentallan & Bartolome 983	V. negundo B	1.62	0.5	0.79	0.632911	2.76	2	2.81	0.711744	2.1	0.84	2.26	9.3	2.9	3.2069	6.2	1.9	3.26316	8.2	2.3	3.56522	5.3	1.7	3.11765	4.3	1.8	2.38889	1.9	1.7	1.11765	4.3	2.3	8.8	2.64	1.63	1.61963	1	0	0	1.1	0.2	1.3	0.5
Gentallan & Bartolome 1036	V. negundo B	1	0.52	0.97	0.536082	3.32	2.9	3.35	0.865672	2.92	0.75	3.1	9.1	2.2	4.13636	5.3	1.5	3.53333	7.6	1.8	4.22222	3.6	0.9	4	5	1.5	3.33333	1.2	0.4	3	3.9	1.9	15.2	3.07	2.15	1.42791	1	0	0	0.8	0.2	1.1	0.2
Gentallan & Bartolome 1120	V. negundo B	1.69	0.94	0.62	1.51613	3.79	2.41	3.04	0.792763	2.67	0.53	2.65	7.4	2	3.7	6.5	1.5	4.33333	6.5	1.6	4.0625	4.7	1.1	4.27273	3.8	1.1	3.45454	1.6	0.6	2.66667	4.3	3.7	11.8	2.64	2.18	1.21101	1	0	0	1	0.4	1.3	0.8
Gentallan & Bartolome 1217	V. negundo B	1.41	0.81	0.83	0.975904	3.32	2.01	2.04	0.985294	2.76	0.41	2.4	8.2	1.9	4.31579	6.2	1.4	4.42857	6.7	1.5	4.46667	4.2	0.9	4.66667	2.7	0.9	3	2.3	0.6	3.83333	4.1	2.8	12.4	2.57	2.25	1.14222	1	0	0	0.4	0	1	0.2
Gentallan & Bartolome 1221	V. negundo B	1.67	1.21	0.88	1.375	3.53	2.48	2.74	0.905109	2.81	0.52	2.68	6.5	1.5	4.33333	4.8	1.1	4.36364	6.5	1.1	5.90909	3.4	0.8	4.25	3.1	0.8	3.875	1	0.3	3.33333	3.5	2.2	10.4	2.35	2.18	1.07798	1	0	0	0	0	0.4	0
Gentallan & Bartolome 1233	V. negundo B	1.9	1.17	0.83	1.40964	4	2.71	3.15	0.860317	3.61	0.61	3.2	10.3	2.8	3.67857	8	2.1	3.80952	7.9	2.2	3.59091	6.2	1.2	5.16667	4	1.4	2.85714	2.1	0.6	3.5	4.8	2.5	15.5	3.11	2.39	1.30126	1	0	0	1.2	0.6	1.2	0.4
Gentallan & Bartolome 1385	V. negundo B	1.64	0.81	0.8	1.0125	3.56	2.54	3.19	0.796238	3.22	0.51	2.2	7.2	1.3	5.53846	4.8	1.9	2.52632	5.4	1	5.4	3.7	0.7	5.28571	1.9	0.5	3.8	1.2	0.4	3	3.2	2.5	18.4	2.13	1.77	1.20339	1	0	0	0	0	0.3	0
Gentallan & Bartolome 1560	V. negundo B	2.09	0.93	1.08	0.861111	3.41	2.81	3.4	0.826471	2.56	0.46	3.02	8.3	2.5	3.32	7.5	1.7	4.41176	7	1.7	4.11765	5.1	1.1	4.63636	4	1.1	3.63636	2.3	0.7	3.28571	4.6	2.7	15.2	2.89	2.53	1.14229	1	0.1	0	0.7	0.3	1	0.5
Gentallan & Bartolome 1561	V. negundo B	1.96	0.96	1.05	0.914286	3.92	3.08	3.28	0.939024	2.75	0.73	3.54	9.9	1.9	5.21053	5.9	1.2	4.91667	7.1	1.6	4.4375	3.5	0.9	3.88889	3.1	1.1	2.81818	1.1	0.3	3.66667	3.7	1.4	17	1.84	1.91	0.963351	1	0	0	0	0	0	0
